# Supplementary material for: Beyond the Epidermal-Melanin-Unit: The Human Scalp Anagen Hair Bulb Is Home to Multiple Melanocyte Subpopulations of Variable Melanogenic Capacity
Source: Int J Mol Sci. 2023 Aug 15;24(16):12809. doi: 10.3390/ijms241612809 (PMC10454394; doi:10.3390/ijms241612809)
Supplement: Supplementary file 1 [file ijms-24-12809-s001.zip]

Archive with 1 entries (1 files):
- ijms-2508333-SI.pdf
